# Supplementary material for: An Assessment of the Effect of Rotenone on Selected Non-Target Aquatic Fauna
Source: PLoS One. 2015 Nov 5;10(11):e0142140. doi: 10.1371/journal.pone.0142140 (PMC4634929; doi:10.1371/journal.pone.0142140)
Supplement: S1 Table — (XLSX) [file pone.0142140.s001.xlsx]

## Sheet: Anax imperator
Concentration (ug/L)	Mean behavioural proportion						Standard error
	Swimming	LOE	Surface	Bottom	Dead		Swimming	LOE	Surface	Bottom	Dead
	1 HOUR
0	0	0	0	1	0		0	0	0	0	0
12.5	0	0	0	1	0		0	0	0	0	0
25	0	0	0	1	0		0	0	0	0	0
37.5	0	0	0.05	0.95	0		0	0	0.05	0.05	0
50	0	0	0.05	0.95	0		0	0	0.05	0.05	0
100	0	0.2	0	0.55	0		0	0.0816497	0	0.189297	0
	2 HOURS
0	0	0	0	1	0		0	0	0	0	0
12.5	0	0	0	1	0		0	0	0	0	0
25	0	0	0	1	0		0	0	0	0	0
37.5	0	0.05	0.05	0.9	0		0	0.05	0.05	0.057735	0
50	0	0.3	0	0.7	0		0	0.057735	0	0.057735	0
100	0	0.3	0	0.45	0		0	0.1	0	0.15	0
	3 HOURS
0	0	0	0	1	0		0	0	0	0	0
12.5	0	0.1	0	0.9	0		0	0.057735	0	0.057735	0
25	0	0.1	0	0.9	0		0	0.057735	0	0.057735	0
37.5	0	0.15	0	0.85	0		0	0.05	0	0.05	0
50	0.05	0.25	0	0.7	0		0.05	0.05	0	0.057735	0
100	0	0.25	0	0.45	0.05		0	0.0957427	0	0.15	0.05
	4 HOURS
0	0	0	0	1	0		0	0	0	0	0
12.5	0	0.25	0	0.75	0		0	0.05	0	0.05	0
25	0	0.15	0	0.85	0		0	0.05	0	0.05	0
37.5	0	0.2	0	0.8	0		0	0	0	0	0
50	0	0.3	0.05	0.65	0		0	0.057735	0.05	0.05	0
100	0	0.25	0	0.45	0.05		0	0.0957427	0	0.170783	0.05
	5 HOURS
0	0	0	0	1	0		0	0	0	0	0
12.5	0	0.1	0	0.9	0		0	0.057735	0	0.057735	0
25	0	0.25	0	0.75	0		0	0.05	0	0.05	0
37.5	0	0.15	0	0.85	0		0	0.05	0	0.05	0
50	0	0.15	0	0.8	0.05		0	0.0957427	0	0.0816497	0.05
100	0	0.2	0	0.5	0.05		0	0.0816497	0	0.173205	0.05
	6 HOURS
0	0	0	0	1	0		0	0	0	0	0
12.5	0	0	0	0.9	0.1		0	0	0	0.057735	0.057735
25	0	0.1	0	0.8	0.1		0	0.057735	0	0	0.057735
37.5	0	0.25	0	0.7	0.05		0	0.0957427	0	0.057735	0.05
50	0	0.3	0	0.6	0.1		0	0.057735	0	0	0.057735
100	0	0.25	0	0.45	0.05		0	0.0957427	0	0.170783	0.05
	18 HOURS
0	0	0	0	1	0		0	0	0	0	0
12.5	0	0.2	0	0.25	0.55		0	0.0816497	0	0.05	0.05
25	0	0.3	0	0.25	0.35		0	0.129099	0	0.05	0.170783
37.5	0	0.2	0	0.15	0.65		0	0.141421	0	0.0957427	0.170783
50	0	0.3	0	0	0.7		0	0.173205	0	0	0.173205
100	0	0.1	0	0	0.65		0	0.1	0	0	0.236291

## Sheet: Baetis harrisonii
Concentration (ug/L)	Mean behavioural proportion					Standard error
	LOE	Surface	Bottom	Dead		LOE	Surface	Bottom	Dead
	1 HOUR
0	0	0.05	0.95	0		0	0.05	0.05	0
12.5	0	0	1	0		0	0	0	0
25	0.1	0	0.9	0		0.1	0	0.1	0
37.5	0.15	0	0.75	0.1		0.0957427	0	0.0957427	0.1
50	0.35	0	0.55	0.1		0.05	0	0.05	0.1
100	0.35	0	0.55	0.1		0.05	0	0.05	0.057735
	2 HOURS
0	0	0	1	0		0	0	0	0
12.5	0.3	0.05	0.65	0		0.129099	0.05	0.0957427	0
25	0.4	0	0.4	0.2		0.0816497	0	0	0.0816497
37.5	0.3	0	0.4	0.3		0.057735	0	0.11547	0.129099
50	0.6	0	0.2	0.2		0.11547	0	0.0816497	0.0816497
100	0.4	0	0.3	0.3		0.0816497	0	0.057735	0.057735
	3 HOURS
0	0	0	1	0		0	0	0	0
12.5	0.25	0	0.7	0.05		0.15	0	0.129099	0.05
25	0.45	0	0.35	0.2		0.0957427	0	0.0957427	0.0816497
37.5	0.333333	0	0.2	0.466667		0.0957427	0	0.05	0.15
50	0.35	0	0.25	0.4		0.125831	0	0.05	0.0816497
100	0.4	0	0.1	0.5		0.1	0	0.1	0.1
	4 HOURS
0	0	0	1	0		0	0	0	0
12.5	0.15	0.1	0.65	0.1		0.05	0.1	0.15	0.1
25	0.35	0	0.35	0.3		0.0957427	0	0.05	0.1
37.5	0.35	0	0.2	0.45		0.05	0	0.11547	0.0957427
50	0.35	0	0.2	0.45		0.0816497	0	0	0.125831
100	0.4	0	0	0.6		0.0816497	0	0	0.0816497
	5 HOURS
0	0	0	1	0		0	0	0	0
12.5	0.2	0	0.5	0.3		0.0816497	0	0.057735	0.057735
25	0.2	0	0.3	0.5		0.0816497	0	0.129099	0.1
37.5	0.45	0	0	0.55		0.05	0	0	0.05
50	0.35	0	0	0.65		0.170783	0	0	0.170783
100	0.15	0	0.05	0.8		0.05	0	0.05	0.0816497
	6 HOURS
0	0	0	1	0		0	0	0	0
12.5	0.2	0	0.6	0.2		0	0	0.0816497	0.0816497
25	0.4	0	0.2	0.4		0.0816497	0	0.11547	0.141421
37.5	0.3	0	0	0.7		0.057735	0	0	0.057735
50	0.35	0	0	0.65		0.170783	0	0	0.170783
100	0.2	0	0	0.8		0.0816497	0	0	0.0816497
	18 HOURS
0	0	0	1	0		0	0	0	0
12.5	0.2	0	0.15	0.65		0	0	0.05	0.05
25	0	0	0	1		0	0	0	0
37.5	0	0	0	1		0	0	0	0
50	0	0	0	1		0	0	0	0
100	0	0	0	1		0	0	0	0

## Sheet: Cypricercus sp.
Concentration (ug/L)	Mean behavioural proportion						Standard error
	Swimming	Wall	Surface	Bottom	Dead		Swimming	Wall	Surface	Bottom	Dead
	1 HOUR
0	0.25	0	0	0.75	0		0.0957427	0	0	0.0957427	0
12.5	0.15	0.05	0.4	0.25	0.2		0.15	0.05	0.182574	0.05	0.0816497
25	0.1	0.15	0.25	0.3	0.2		0.1	0.05	0.125831	0.057735	0.11547
37.5	0.05	0	0.55	0.2	0.2		0.05	0	0.05	0	0.0816497
50	0.15	0	0	0.45	0.45		0.0957427	0	0	0.05	0.05
100	0.15	0.05	0	0.7	0.15		0.05	0.05	0	0.1	0.05
	2 HOURS
0	0.2	0.1	0.1	0.6	0		0.11547	0.057735	0.057735	0.0816497	0
12.5	0.05	0	0.15	0.6	0.2		0.05	0	0.05	0.0816497	0.0816497
25	0	0.2	0.05	0.3	0.45		0	0.141421	0.05	0.129099	0.0957427
37.5	0.1	0.05	0.3	0.25	0.3		0.057735	0.05	0.173205	0.15	0.1
50	0.05	0.2	0.1	0.2	0.5		0.05	0	0.057735	0.11547	0.057735
100	0.1	0.15	0	0.3	0.45		0.057735	0.05	0	0.057735	0.05
	3 HOURS
0	0.5	0	0.05	0.45	0		0.057735	0	0.05	0.05	0
12.5	0	0.05	0.35	0.3	0.3		0	0.05	0.0957427	0.057735	0.057735
25	0.1	0.05	0.15	0.4	0.3		0.057735	0.05	0.15	0.141421	0.1
37.5	0	0.05	0.15	0.45	0.35		0	0.05	0.15	0.170783	0.05
50	0	0.1	0.2	0.2	0.5		0	0.1	0.141421	0.0816497	0.057735
100	0.05	0.1	0	0.35	0.5		0.05	0.057735	0	0.05	0.057735
	4 HOURS
0	0.45	0	0.1	0.45	0		0.15	0	0.057735	0.0957427	0
12.5	0	0	0.35	0.25	0.4		0	0	0.15	0.125831	0.0816497
25	0	0	0.4	0.25	0.35		0	0	0.141421	0.0957427	0.0957427
37.5	0	0	0.5	0.1	0.4		0	0	0.173205	0.1	0.0816497
50	0	0.1	0.2	0.1	0.55		0	0.057735	0.0816497	0.057735	0.0957427
100	0	0	0.1	0.3	0.6		0	0	0.057735	0.1	0.0816497
	5 HOURS
0	0.35	0	0	0.65	0		0.0957427	0	0	0.0957427	0
12.5	0	0	0.35	0.3	0.35		0	0	0.05	0.057735	0.0957427
25	0	0	0.2	0.1	0.7		0	0	0.0816497	0.057735	0.057735
37.5	0	0.05	0.25	0.15	0.55		0	0.05	0.125831	0.15	0.0957427
50	0	0	0.1	0.05	0.85		0	0	0.057735	0.05	0.0957427
100	0	0	0.05	0.25	0.7		0	0	0.05	0.15	0.129099
	6 HOURS
0	0	0.1	0.3	0.6	0		0	0.057735	0.057735	0.0816497	0
12.5	0	0.05	0.35	0.2	0.35		0	0.05	0.0957427	0.11547	0.0957427
25	0	0	0.1	0.4	0.5		0	0	0.1	0.11547	0.1
37.5	0	0.05	0.05	0.3	0.6		0	0.05	0.05	0.1	0.11547
50	0	0	0.05	0.1	0.85		0	0	0.05	0.057735	0.0957427
100	0	0	0	0.1	0.9		0	0	0	0.057735	0.057735
	18 HOURS
0	0.05	0.05	0.1	0.8	0		0.05	0.05	0.057735	0.0816497	0
12.5	0	0	0.05	0.15	0.8		0	0	0.05	0.0957427	0.0816497
25	0	0	0	0	1		0	0	0	0	0
37.5	0	0	0	0	1		0	0	0	0	0
50	0	0	0	0	1		0	0	0	0	0
100	0	0	0	0	1		0	0	0	0	0

## Sheet: Diplonychus capensis
Concentration (ug/L)	Mean behavioural proportion						Standard error
	Swimming	LOE	Surface	Bottom	Dead		Swimming	LOE	Surface	Bottom	Dead
	1 HOUR
0	0.1	0	0.9	0	0		0.057735	0	0.057735	0	0
12.5	0	0.1	0.9	0	0		0	0.057735	0.057735	0	0
25	0	0	1	0	0		0	0	0	0	0
37.5	0	0	1	0	0		0	0	0.1	0	0
50	0	0	0.95	0	0.05		0	0	0.05	0	0.05
100	0.2	0	0.7	0	0.1		0.0816497	0	0.057735	0	0.057735
	2 HOURS
0	0.2	0	0	0.8	0		0.11547	0	0	0.11547	0
12.5	0	0	0.05	0.95	0		0	0	0.05	0.05	0
25	0	0	0.1	0.85	0.05		0	0	0.05	0.05	0
37.5	0	0	0.05	0.85	0		0	0	0.05	0.0957427	0
50	0	0	0.15	0.8	0.05		0	0	0.05	0	0
100	0	0	0.1	0.8	0.1		0	0	0.057735	0	0
	3 HOURS
0	0	0	1	0	0		0	0	0	0	0
12.5	0.05	0	0.9	0	0.05		0.05	0	0.057735	0	0.05
25	0	0.1	0.85	0	0.05		0	0.057735	0.05	0	0.05
37.5	0.05	0.05	0.9	0	0		0.05	0.05	0.0816497	0	0
50	0	0.15	0.8	0	0.05		0	0.05	0.0816497	0	0.05
100	0	0.15	0.75	0	0.1		0	0.0957427	0.0957427	0	0.057735
	4 HOURS
0	0	0	1	0	0		0	0	0	0	0
12.5	0	0	0.95	0	0.05		0	0	0.05	0	0.05
25	0.1	0	0.85	0	0.05		0.1	0	0.0957427	0	0.05
37.5	0	0.05	0.9	0	0.05		0	0.05	0.0816497	0	0.05
50	0.1	0.2	0.65	0	0.05		0.1	0.0816497	0.05	0	0.05
100	0	0.1	0.75	0	0.15		0	0.057735	0.0957427	0	0.0957427
	5 HOURS
0	0	0	1	0	0		0	0	0	0	0
12.5	0	0	0.9	0	0.1		0	0	0.057735	0	0.057735
25	0	0.1	0.8	0	0.1		0	0.057735	0	0	0.057735
37.5	0	0.1	0.85	0	0.05		0	0.057735	0.05	0	0.05
50	0	0.15	0.8	0	0.05		0	0.05	0.0816497	0	0.05
100	0	0.25	0.6	0	0.15		0	0.05	0.0816497	0	0.0957427
	6 HOURS
0	0	0	1	0	0		0	0	0	0	0
12.5	0	0.1	0.8	0	0.1		0	0.057735	0.0957427	0	0.057735
25	0	0.05	0.85	0	0.1		0	0.05	0.05	0	0.057735
37.5	0	0.1	0.766667	0	0.133333		0	0.057735	0.1	0	0.057735
50	0	0.1	0.8	0	0.1		0	0.057735	0	0	0.057735
100	0	0.1	0.65	0	0.25		0	0.057735	0.0957427	0	0.05
	18 HOURS
0	0	0	1	0	0		0	0	0	0	0
12.5	0	0	0.9	0	0.1		0	0	0.057735	0	0.057735
25	0	0	0.9	0	0.1		0	0	0.057735	0	0.057735
37.5	0	0.05	0.816667	0	0.133333		0	0.05	0.125831	0	0.057735
50	0	0.15	0.75	0	0.1		0	0.05	0.05	0	0.057735
100	0	0.1	0.65	0	0.25		0	0.057735	0.05	0	0.05
						Swimming
						0.1
						0.2
						0
						0
						0
						0
						0

## Sheet: Physa acuta
Concentration (ug/L)	Mean behavioural proportion					Standard error
	Middle	Top	Bottom	Dead		Middle	Top	Bottom	Dead
	1 HOUR
0	0.05	0.8	0.15	0		0.05	0.0816497	0.05	0
12.5	0.65	0.35	0	0		0.0957427	0.0957427	0	0
25	0.5	0.25	0.2	0		0.1	0.05	0.141421	0
37.5	0.35	0.55	0.1	0		0.206155	0.206155	0.057735	0
50	0.4	0.55	0.05	0		0.244949	0.221736	0.05	0
100	0.4	0.6	0	0		0.216025	0.216025	0	0
	2 HOURS
0	0.25	0.75	0	0		0.125831	0.125831	0	0
12.5	0.4	0.6	0	0		0.141421	0.141421	0	0
25	0.25	0.55	0.2	0		0.05	0.125831	0.141421	0
37.5	0.7	0.3	0	0		0.173205	0.173205	0	0
50	0.45	0.5	0.05	0		0.125831	0.129099	0.05	0
100	0.4	0.45	0.15	0		0.0816497	0.125831	0.0957427	0
	3 HOURS
0	0.55	0.4	0.05	0		0.125831	0.141421	0.05	0
12.5	0.3	0.5	0.2	0		0.1	0.129099	0.0816497	0
25	0.4	0.35	0.25	0		0.0816497	0.0957427	0.15	0
37.5	0.3	0.35	0.35	0		0.1	0.0957427	0.0957427	0
50	0.3	0.65	0.05	0		0.129099	0.125831	0.05	0
100	0.1	0.9	0	0		0.057735	0.057735	0	0
	4 HOURS
0	0.55	0.4	0	0		0.15	0.141421	0	0
12.5	0.7	0.25	0.05	0		0.129099	0.0957427	0.05	0
25	0.3	0.3	0	0		0.057735	0.1	0	0
37.5	0.3	0.65	0.05	0		0.057735	0.05	0.05	0
50	0.25	0.6	0	0.15		0.05	0.0816497	0	0.0957427
100	0.45	0.3	0	0.25		0.0957427	0.129099	0	0.05
	5 HOURS
0	0.6	0.3	0.1	0		0.0816497	0.057735	0.057735	0
12.5	0.95	0.05	0	0		0.05	0.05	0	0
25	0.15	0.8	0.05	0		0.05	0.0816497	0.05	0
37.5	0	1	0	0		0	0	0	0
50	0.5	0.25	0.1	0.15		0.1	0.05	0.057735	0.0957427
100	0.7	0.05	0	0.25		0.057735	0.05	0	0.05
	6 HOURS
0	0.95	0.05	0	0		0.05	0.05	0	0
12.5	0.6	0.35	0.05	0		0.0816497	0.0957427	0.05	0
25	0.65	0.2	0	0.1		0.125831	0.0816497	0	0.057735
37.5	0.35	0.5	0.05	0.1		0.236291	0.208167	0.05	0.057735
50	0.3	0.55	0	0.15		0.191485	0.206155	0	0.0957427
100	0.5	0.25	0	0.25		0.129099	0.15	0	0.05
	18 HOURS
0	0.45	0.25	0.3	0		0.15	0.05	0.173205	0
12.5	0.55	0.15	0.25	0.05		0.0957427	0.0957427	0.05	0.05
25	0.55	0.3	0	0.15		0.221736	0.191485	0	0.05
37.5	0.3	0.2	0.3	0.2		0.057735	0.11547	0.173205	0.0816497
50	0.3	0.3	0.1	0.3		0.129099	0.129099	0.1	0.057735
100	0.1	0.3	0.3	0.35		0.057735	0.057735	0.057735	0.05

## Sheet: Chi-square Data
Baetis harrisonii
Concentration	Behavoural trait
	LOE	Bottom	Dead
0	0	5	0
12.5	1	3	1.33333
25	2	2	2.66667
37.5	1.5	0	3.5
50	2.33333	0	3.25
100	1.33333	0	4
Diplonychus capensis
Concentration	Behavoural trait
	LOE	Surface	Dead
0	0	5	0
12.5	1	4	1
25	1	4.25	1
37.5	1	3.5	1
50	1	4	1
100	1	3.25	1.25
Anax imperator
Concentration	Behavoural trait
	LOE	Bottom	Dead
0	0	5	0
12.5	0	4.5	1
25	1	4	1
37.5	1.66667	3.5	1
50	1.5	3	1
100	1.66667	3	1
Cypricercus sp.
Concentration	Behavoural trait
	Wall	Surface	Bottom	Dead
0	1	1.5	3	0
12.5	1	1.75	2	1.75
25	0	2	2	2.5
37.5	1	1	1.5	3
50	0	1	1	4.25
100	0	0	1	4.5
Physa acuta
Concentration	Behavoural trait
	Middle	Top	Bottom	Dead
0	4.75	1	0	0
12.5	3	1.75	1	0
25	3.25	1.33333	0	1
37.5	3.5	3.33333	1	1
50	3	2.75	0	1.5
100	2.5	2.5	0	1.25
